# Supplementary material for: Higher dietary acid load potentially increases serum triglyceride and obesity prevalence in adults: An updated systematic review and meta-analysis
Source: PLoS One. 2019 May 9;14(5):e0216547. doi: 10.1371/journal.pone.0216547 (PMC6508739; doi:10.1371/journal.pone.0216547)
Supplement: S1 File — (XLSX) [file pone.0216547.s001.xlsx]

## Sheet: Sheet3
Identification number	Study First Author & Year	Country	Year	Journal	PRAL/NEAP	Study Population	Gender	Design	total participants	case _n	Cont-n	mean TC xase	SD TC case	mean TC contorl	SD TC control	mean LDL case	SD-LDL-casse	mean LDL-control	SD-LDL-contorl	mean HDL case	SD HDL case	mean HDL contol	SD HDL control	mean TG case	SD TG case	mean TG control	SD TG contorl	mean WC case	WC SD case	mean WC control	WC SD control	case_Mean BMI	case- BMI- SD	control_Mean BMI	control- BMI- SD	Dietary assessement tool	Column1	Column2	Column3	Column4	Column5	Column6	Column7	Column8	Column9	Column10	Column11	Column12	Column13
1	Akter S	Japan	2005	Nutrition	PRAL	General working popualtion	Both	cross-sectional	2028	676	676																					23.1	2.6	23.2	2.6	DHQ
2	Akter S	Japan	2005	Nutrition	NEAP	General working popualtion	Both	cross-sectional	2028	676	676																					23.2	2.6	23.1	2.6	DHQ
3	Akter S	Japan	2016	Clinical Nutrition	PRAL	General popualtion	both	cross-sectional	1732	433	433																									DHQ
4	Akter S	Japan	2016	Clinical Nutrition	NEAP	General popualtion	Both	cross-sectional	1732	433	433																									DHQ
5	Akter S	Japan	2015	The Journal of Nutrition	PRAL	Genrral Popualtion	men	cross-sectional	27808	6952	6952																					23.5	2.5	26.5	2.5	FFQ
6	Akter S	Japan	2015	The Journal of Nutrition	PRAL	Genrral Popualtion	women	cross-sectional	36852	9213	9213																					23.6	2.5	23.4	2.5	FFQ
7	Akter S	Japan	2015	The Journal of Nutrition	NEAP	Genrral Popualtion	men	cross-sectional	27808	6952	6952																									FFQ
8	Akter S	Japan	2015	The Journal of Nutrition	NEAP	Genrral Popualtion	women	cross-sectional	36852	9213	9213																									FFQ
9	Akter S	Japan	2017	Am J Clin Nutr	PRAL	General popualtion	Both	cross-sectional	92476	23119	23120																					23.6	3.04	23.5	3.04	FFQ
10	Amodu A	USA	2013	Clin J Am Soc Nephrol	NEAP	General popualtion	Both	cross-sectional	13274	2490	2477																									24h recall
11	Bahadoran Z	Iran	2015	Endocrinol Metab	PRAL	General popualtion	Both	cross-sectional	5250	1405	1405													138	2.5	139	2.6	92.8	0.3	91	0.3	27.3	0.12	27	0.13	FFQ
12	Banerjee T	USA	2018	Journal of Renal Nutrition	PRAL	General popualtion	Both	cross-sectional	3258	1075	1074																					34.1	8.2	29.5	6.1	FFQ
13	Chan R	China	2015	J Geron A Biol Sci Med Sci	NEAP	General popualtion	Both	cross-sectional	3122	780	779																					23.6	3.2	23.8	3.3	FFQ
14	Engberink MF	Netherland	2012	Am J Clin Nutr	PRAL	General popualtion	Both	cross-sectional	2241	747	747	255.22	46.4	259.08	46.4					54.1377	15.46	54.13	15.46									26	3.5	25.6	3.3	FFQ
15	Fagherazzi G	France	2014	Diabetologia	PRAL	General popualtion	women	cross-sectional	66485	16621	16622																					22.9	3.4	22.8	3.1	DHQ
15	Fagherazzi G	France	2014	Diabetologia	NEAP	General popualtion	women	cross-sectional	66485	16621	16622																									DHQ
16	Faure AM	Switzerland	2017	Osteoporos Int	PRAL	General popualtion	men	cross-sectional	117	29	29																					28.1	4.4	27.7	3.7	FFQ
17	Faure AM	Switzerland	2017	Osteoporos Int	PRAL	General popualtion	women	cross-sectional	130	32	32																					28	4.8	27	3.6	FFQ
18	Gæde J	Denmark	2018	Nutrition Journal	PRAL	General popualtion	Both	cohort	54651	10930	10931																					26	4	25.6	3.9	FFQ
19	Gæde J	Denmark	2018	Nutrition Journal	PRAL	General popualtion	men	cohort	25808	5162	5162																									FFQ
20	Gæde J	Denmark	2018	Nutrition Journal	PRAL	General popualtion	women	cohort	28843	5769	5769																									FFQ
21	Gæde J	Denmark	2018	Nutrition Journal	PRAL	General popualtion	Both	cross-sectional	5631	1126	1127																					26.3	4.6	26.2	4.5	FFQ
22	Gæde J	Denmark	2018	Nutrition Journal	PRAL	General popualtion	men	cross-sectional	2790	558	558																									FFQ
23	Gæde J	Denmark	2018	Nutrition Journal	PRAL	General popualtion	women	cross-sectional	2842	569	569																									FFQ
24	Haghighatdoost F	Iran	2015	Nutrition	PRAL	Patinets with diabetic nephropathy	Both	cross-sectional	547	274	273	268.5 _x0001_	26.48	270.7 _x0001_	26.43	133.3	25.48	136.1	26.43					257.4	38.07	246.9	38	101.8 _x0001_	0.6	102.5 _x0001_	0.7	23.9 _x0001_	0.2	24.0 _x0001_	0.2	FFQ
25	Han E	Korea	2016	Cardiovasc Diabetol	PRAL	General popualtion	Both	cross-sectional	11601	4202	3859	194.3	36.5	193.2	36.1	119	32.3	119	32.4	51.2	12.5	51.1	12.3	144.7	113.5	138.8	102.7	82.9	9.3	82.7	9	24	3.1	24.1	3	1 day faceto-face 24 h recall
26	Ikizler HO	USA	2016	J Renal Nutr	NEAP	Patinets with CKD and healthy	Both	cross-sectional	63	21	21																					30.4	6.3	29.5	6.3	3 day food dairy
27	Iwase H	Japan	2015	J Diab Invest	PRAL	patinets with T2DM	Both	cross-sectional	149	75	74					104.4	30.93	96.67	27.06					150.57	97.43	115.14	62					24.3	4.1	23.7	4.3	DHQ
28	Iwase H	Japan	2015	J Diab Invest	NEAP	patients with T2DM	Both	cross-sectional	149	75	74					104.4	30.93	96.67	27.06					150.57	106.28	115.14	62					24.2	4.1	23.8	4.3	DHQ
29	Jia T	Sweden	2015	Osteoporos Int	NEAP	community dwelling elderly	Both	cross-sectional	861	215	215																					27.3	4.3	26.5	4.3	7-day food records
30	Kiefte-de Jong JC	USA	2017	Diabetologia	NEAP	General popualtion	Both	cohort-NHS	121700	14974	11449																					27.3	5.6	24.9	4.4	FFQ
31	Kiefte-de Jong JC	USA	2017	Diabetologia	NEAP	General popualtion	Both	cohort-NHS2	116430	13878	8030																					28	6.9	24.8	5	FFQ
32	Kiefte-de Jong JC	USA	2017	Diabetologia	NEAP	General popualtion	Both	cohort-HPFS	51529	7472	6428																					26.5	3.9	25.4	3.5	FFQ
33	Kiefte-de Jong JC	USA	2017	Diabetologia	PRAL	General popualtion	Both	cohort-NHS	121700	14974	11449																									FFQ
34	Kiefte-de Jong JC	USA	2017	Diabetologia	PRAL	General popualtion	Both	cohort-NHS2	116430	13878	8030																									FFQ
35	Kiefte-de Jong JC	USA	2017	Diabetologia	PRAL	General popualtion	Both	cohort-HPFS	51529	7472	6428																									FFQ
36	Ko BJ	Korea	2017	PLOS one	NEAP	General popualtion	Both	cross-sectional	1369	342	343	191	30	196	39									116	64	111	52					23.9	3.1	23.6	2.7	FFQ
37	Krupp D	Germany	2018	Nutrients	PRAL	General popualtion	Both	cross-sectional	6778	1358	1356	196.2	56.4	203.6	56.36																	26.4	7.52	27	6.57	FFQ
38	Kucharska AM	Poland	2018	Adv Clin Exp Med	PRAL	General popualtion	men	cross-sectional	2760	920	920	201.08		199.53		124.51		123.35		51.43		50.27		150.57		150.57		96		97		27.08		27.24		24h recall
39	Kucharska AM	Poland	2018	Adv Clin Exp Med	PRAL	General popualtion	women	cross-sectional	3409	1136	1137	200.69		201.46		119.87		121.03		59.93		59.16		119.57		119.57		86		87		25.7		26.3		24h recall
40	Kucharska AM	Poland	2018	Adv Clin Exp Med	NEAP	General popualtion	men	cross-sectional	2760	920	920	200.3		199.14		123.35		122.96		51.81		50.65		150.57		148.8		98		96		27.62		26.73		24h recall
41	Kucharska AM	Poland	2018	Adv Clin Exp Med	NEAP	General popualtion	women	cross-sectional	3409	1136	1137	200.69		201.08		120.26		120.64		59.55		59.16		118.68		117.8		88		85		26.49		25.39		24h recall
42	Luis D	Sweden	2014	The Journal of Nutrition	PRAL	General popualtion	men	cross-sectional	673	224	224																					25	7.3	25	7.4	7-day food records
43	Moghadam SKH	Iran	2016	Prev. Nutr. Food Sci.	PRAL	General popualtion	Both	cross-sectional	925	231	231					112	33.34	120	37.7	41.5	8.7	42.7	9.9	135	82.3	135	77.1									FFQ
45	Moghadam SKH	Iran	2016	Prev. Nutr. Food Sci.	PRAL	General popualtion	Both	cohort	925	231	231					113	34.7	115	35.9	46.6	11.1	48.1	11.6	145	117.5	129	74.8									FFQ
46	Moghadam SKH	Iran	2016	Prev. Nutr. Food Sci.	NEAP	General popualtion	Both	cohort	925	231	231																									FFQ
47	Murakami K	Japan	2008	British Journal of Nutrition	PRAL	General popualtion	women	cross-sectional	1136	227	227	192.5	36.1	186.6	36.1	110.3	27.11	104.3	27.11	70.7	12.05	70.6	12.05	62.2	28.62	60.3	28.62	73.2	4.51	72.7	4.51	21.4	3.01	21.1	3.01	DHQ
48	Rebholz CM	USA	2015	Am J Nephrol	PRAL	General popualtion	Both	cross-sectional	15055	3011	3011																									FFQ
49	Rebholz CM	USA	2015	Am J Nephrol	NEAP	General popualtion	Both	cross-sectional	15055	3011	3011																									FFQ
50	Berg EVD	Denmark	2012	Clin J Am Soc Nephrol	NEAP	renal transplant patients	Both	cross-sectional	707	236	236	189.48	30.1	204.94	32.12					50.27		50.27		149.68		150.57										FFQ
51	Welch AA	UK	2007	Am J Clin Nutr	PRAL	General popualtion	men	cross-sectional	6375	1275	1275																					26.8	3.5	26.9	3.3	FFQ
52	Welch AA	UK	2007	Am J Clin Nutr	PRAL	General popualtion	women	cross-sectional	8188	1639	1640																					26.6	4.6	26.5	4.4	FFQ
53	Welch AA	UK	2013	Osteoporois Int	PRAL	General popualtion	women	cross-sectional	2689	538	537																					24.8	4.2	24.9	4	FFQ
54	Wynn E	Swiss	2008	The Journal of Nutrition	NEAP	Elderly ambulatory	women	cross-sectional	410	133	134																					24.2	0.5	25.1	0.5	FFQ
55	Hong Xu	Sweden	2016	The Journal of Nutrition	PRAL	General popualtion	women	cross-sectional	36470	7294	7294																					25.2	4.27	24.9	4.27	FFQ
56	Hong Xu	Sweden	2016	The Journal of Nutrition	PRAL	General popualtion	men	cross-sectional	44957	9038	8974																					26.1	3.8	25.7	3.78	FFQ
57	Hong Xu	Sweden	2014	Diabetologia	PRAL	general elderly popualtion	Both	cross-sectional	911	304	303																					25.8	3.2	26	3.2	7-day food records
58	Hong Xu	Sweden	2014	Diabetologia	PRAL	general elderly popualtion	Both	cohort	911	304	303																									7-day food records
59	Hong Xu	Sweden	2014	Diabetologia	NEAP	general elderly popualtion	Both	cohort	911	304	303																									7-day food records
Total
[truncated: 59 more columns]
